# Supplementary material for: Mortality during the first four waves of COVID-19 pandemic in Israel: March 2020–October 2021
Source: Isr J Health Policy Res. 2022 May 31;11:24. doi: 10.1186/s13584-022-00533-w (PMC9153236; doi:10.1186/s13584-022-00533-w)
Supplement: Supplementary file 1 — Additional file 1: Table S1. Ratio of mortality rates for the period March 2020–October 2021, for all deaths and non-COVID-19 deaths, compared to average of 2017–2019, by month and population group with 95% CI. Table S2. Ratio of mortality rates for the period March 2020–October 2021, for all deaths and non-COVID-19 deaths, compared to average of 2017–2019, by age groups, sex, and population group with 95% CI. Table S3. Ratio of mortality rates for the period April–October 2021 of a cohort of persons vaccinated before 31 March 2021, aged 15 and above, compared to the average mortality rates in April–October 2017–2019, by age and sex with 95% CI. [file 13584_2022_533_MOESM1_ESM.xlsx]

## Sheet: supplementary table 1
Supplementary table 1: Ratio of mortality rates for the period March 2020 - October 2021, for all deaths and non-COVID-19 deaths,
compared to average of 2017-2019, by month and population group
		All deaths						Non-COVID-19 deaths
	Month/group	Total		Jews and Others		Arabs		Total		Jews and Others		Arabs
		Rate ratio	CI	Rate ratio	CI	Rate ratio	CI	Rate ratio	CI	Rate ratio	CI	Rate ratio	CI
2020	Mar	0.98	0.95-1.02	0.98	0.94-1.02	0.98	0.89-1.09	0.98	0.94-1.01	0.97	0.94-1.01	0.98	0.89-1.09
	Apr	1.04*	1.01-1.08	1.05*	1.01-1.09	0.99	0.89-1.10	0.99	0.95-1.03	0.99	0.95-1.03	0.97	0.87-1.08
	May	1.03	0.99-1.07	1.01	0.98-1.05	1.15*	1.03-1.27	1.01	0.98-1.05	1	0.96-1.04	1.14*	1.03-1.27
	Jun	0.99	0.95-1.02	0.98	0.94-1.02	1.02	0.92-1.14	0.97	0.94-1.01	0.97	0.93-1.01	1.01	0.91-1.13
	Jul	1.03	0.99-1.07	1.04	1.00-1.08	0.99	0.89-1.10	0.97	0.93-1.00	0.97	0.93-1.01	0.92	0.83-1.03
	Aug	1.12**	1.08-1.16	1.11**	1.07-1.16	1.19*	1.08-1.33	1.01	0.98-1.05	1.02	0.98-1.06	0.99	0.89-1.11
	Sep	1.19**	1.15-1.24	1.14**	1.10-1.18	1.65**	1.50-1.82	1.01	0.97-1.05	0.99	0.95-1.03	1.19*	1.07-1.33
	Oct	1.23**	1.18-1.27	1.20**	1.16-1.24	1.43**	1.30-1.57	0.98	0.94-1.02	0.97	0.93-1.01	1.07	0.96-1.19
	Nov	1.01	0.98-1.05	1	0.96-1.04	1.13*	1.02-1.25	0.93**	0.90-0.97	0.93**	0.89-0.97	0.95	0.85-1.06
	Dec	1.06**	1.03-1.10	1.01	0.98-1.05	1.44**	1.32-1.57	0.95*	0.92-0.99	0.94*	0.90-0.97	1.08	0.98-1.20
2021	Jan	1.10**	1.06-1.13	1.06**	1.03-1.10	1.35**	1.24-1.46	0.81**	0.79-0.84	0.81**	0.78-0.84	0.81**	0.74-0.90
	Feb	1.07**	1.03-1.11	1.04*	1.00-1.08	1.29**	1.17-1.41	0.85**	0.82-0.88	0.85**	0.82-0.88	0.88*	0.79-0.98
	Mar	1.02	0.99-1.06	0.99	0.96-1.03	1.25**	1.14-1.36	0.93**	0.90-0.96	0.92**	0.89-0.96	0.94	0.85-1.04
	Apr	1.03	1.00-1.07	1.01	0.97-1.05	1.20**	1.09-1.33	0.99	0.96-1.03	0.99	0.95-1.03	1.06	0.95-1.17
	May	1	0.96-1.03	1	0.96-1.03	0.99	0.89-1.10	0.99	0.95-1.02	0.99	0.95-1.03	0.97	0.87-1.08
	Jun	0.99	0.95-1.03	0.97	0.93-1.01	1.11	1.00-1.23	0.99	0.95-1.03	0.97	0.93-1.01	1.1	0.98-1.22
	Jul	1.02	0.98-1.06	1.03	0.99-1.07	0.95	0.85-1.06	1	0.97-1.04	1.01	0.97-1.05	0.94	0.84-1.05
	Aug	1.22**	1.18-1.27	1.21**	1.17-1.26	1.33**	1.20-1.47	1.05*	1.01-1.09	1.03	0.99-1.08	1.20*	1.08-1.33
	Sep	1.20**	1.16-1.24	1.17**	1.13-1.22	1.45**	1.31-1.61	1.02	0.98-1.06	1	0.96-1.04	1.18*	1.06-1.32
	Oct	1.08**	1.03-1.11	1.06*	1.01-1.09	1.22**	1.08-1.33	1	0.96-1.03	1	0.96-1.03	1.02	0.91-1.13
Mar 2020 -Oct 2021	Total	1.07**	1.06-1.08	1.05**	1.04-1.06	1.20**	1.17-1.23	0.97**	0.96-0.98	0.96**	0.95-0.97	1.01	0.99-1.04

## Sheet: supplementary table 2
Supplementary table 2: Ratio of mortality rates for the period March 2020 - October 2021, for all deaths and non-COVID-19 deaths,
compared to average of 2017-2019, by age groups , sex, and population group
	All deaths						Non-COVID-19 deaths
Age/group	Total		Male		Female		Total		Male		Female
	Rate ratio	CI	Rate ratio	CI	Rate ratio	CI	Rate ratio	CI	Rate ratio	CI	Rate ratio	CI
0-24	0.87**	0.83-0.92	0.90*	0.84-0.96	0.82**	0.75-0.90	0.86**	0.81-0.91	0.89**	0.83-0.95	0.81**	0.75-0.89
25-44	1	0.96-1.05	1.03	0.97-1.09	0.95	0.88-1.03	0.95*	0.90-0.99	0.98	0.92-1.04	0.88*	0.81-0.96
45-54	0.99	0.95-1.03	0.97	0.93-1.03	1.02	0.96-1.09	0.91**	0.87-0.95	0.89**	0.85-0.94	0.94	0.88-1.01
55-64	1.03*	1.00-1.06	1.06**	1.02-1.10	0.98	0.93-1.02	0.91**	0.90-0.95	0.94**	0.91-0.97	0.89**	0.85-0.93
65-74	1.08**	1.06-1.10	1.11**	1.08-1.13	1.05*	1.02-1.08	0.96**	0.94-0.98	0.98	0.95-1.00	0.94**	0.91-0.96
75-84	1.05**	1.04-1.07	1.06**	1.04-1.09	1.04**	1.02-1.06	0.94**	0.92-0.95	0.94**	0.91-0.96	0.94**	0.92-0.96
85+	1.06**	1.05-1.08	1.05**	1.03-1.07	1.07**	1.06-1.09	0.98**	0.96-0.99	0.95**	0.93-0.97	0.99	0.98-1.01
All	1.07**	1.06-1.08	1.08**	1.07-1.09	1.06**	1.05-1.07	0.97**	0.96-0.98	0.97**	0.96-0.98	0.97**	0.96-0.98
Combined age groups: All
Under 55	0.97*	0.95-1.00	0.98	0.95-1.01	0.95*	0.91-1.00	0.91**	0.89-0.94	0.93**	0.90-0.96	0.89**	0.85-0.94
65+	1.05**	1.04-1.06	1.06**	1.05-1.07	1.04*	1.02-1.05	0.95**	0.94-0.95	0.94**	0.93-0.96	0.95**	0.94-0.96
75+	1.06**	1.05-1.07	1.06**	1.04-1.07	1.06**	1.05-1.08	0.96**	0.95-0.97	0.95**	0.93-0.96	0.97**	0.96-0.99
Jews and Others
Under 55	0.94**	0.91-0.97	0.96*	0.92-1.00	0.90**	0.86-0.95	0.89**	0.86-0.92	0.91**	0.87-0.95	0.86**	0.82-0.91
65+	1.03**	1.02-1.04	1.04**	1.03-1.05	1.03**	1.02-1.04	0.94**	0.93-0.95	0.94**	0.92-0.95	0.95**	0.94-0.96
75+	1.05**	1.04-1.06	1.04**	1.02-1.05	1.06**	1.04-1.07	0.96**	0.95-0.97	0.94**	0.92-0.95	0.98**	0.96-0.99
Arabs
Under 55	1.05	1.00-1.10	1.03	0.97-1.09	1.07	0.99-1.16	0.97	0.92-1.01	0.96	0.91-1.02	0.97	0.89-1.05
65+	1.18**	1.14-1.21	1.24**	1.20-1.29	1.11**	1.07-1.15	0.96**	0.93-0.99	1	0.96-1.04	0.92**	0.88-0.96
75+	1.19**	1.15-1.23	1.28**	1.23-1.34	1.11**	1.06-1.16	0.99	0.96-1.03	1.04	0.99-1.09	0.95*	0.90-0.99

## Sheet: for suplementary table 3
Supplementary table 3: Ratio of mortality rates for the period April-October 2021 of a cohort of persons vaccinated before 31 March 2021, aged 15 and above,
compared to the average mortality rates in April-October 2017-2019, by age and sex
Age/sex	Total		Male		Female
15-24	0.77*	0.63-0.93	0.8	0.64-1.01	0.67	0.45-1.01
25-44	0.82**	0.74-0.90	0.83*	0.74-0.94	0.78*	0.66-0.92
45-54	0.78**	0.71-0.84	0.76*	0.69-0.85	0.80**	0.70-0.92
55-64	0.78**	0.74-0.83	0.83**	0.77-0.89	0.70**	0.64-0.77
65-74	0.89**	0.86-0.92	0.91**	0.87-0.96	0.85**	0.81-0.90
75-84	0.86**	0.84-0.89	0.87**	0.84-0.91	0.84**	0.80-0.87
85+	0.88**	0.86-0.91	0.88**	0.85-0.92	0.88**	0.85-0.91
Total age adjusted1	0.86**	0.85-0.88	0.87**	0.85-0.89	0.84**	0.82-0.86
1 Adjusted to population of Israel in 2019 as standard population
